# Supplementary material for: Comprehensive Transcriptomic Analysis Reveals Defense-Related Genes and Pathways of Rice Plants in Response to Fall Armyworm (Spodoptera frugiperda) Infestation
Source: Plants (Basel). 2024 Oct 15;13(20):2879. doi: 10.3390/plants13202879 (PMC11510987; doi:10.3390/plants13202879)
Supplement: Supplementary file 1 [file plants-13-02879-s001.zip]

Archive with 6 entries (6 files):
- Supplementary Figure S1.pdf
- Table S1.xlsx
- Table S2.xlsx
- Table S3.xlsx
- Table S4.xlsx
- Table S5.pdf
