# Supplementary material for: Comprehensive Transcriptomic Analysis Reveals Defense-Related Genes and Pathways of Rice Plants in Response to Fall Armyworm (Spodoptera frugiperda) Infestation
Source: Plants (Basel). 2024 Oct 15;13(20):2879. doi: 10.3390/plants13202879 (PMC11510987; doi:10.3390/plants13202879)
Supplement: Supplementary file 1 [file plants-13-02879-s001.zip › Table S1.xlsx]

## Sheet: Hormone regulation
	Rive-1h vs control				Rive-12h vs control
	Hormone regulation				Hormone regulation
gene_name	Description	log2(fc)	gene_name	KO_ENTRY	Description	log2(fc)
LOC_Os05g01140	jasmonate O-methyltransferase [Oryza sativa Japonica Group]	8.5666	LOC_Os05g01+A3:D37140	K08241	jasmonate O-methyltransferase [Oryza sativa Japonica Group]	5.52081
LOC_Os05g50890	jasmonic acid-amido synthetase JAR1 [Oryza sativa Japonica Group]	1.53859	LOC_Os06g20920	NA	jasmonate O-methyltransferase isoform X1 [Oryza sativa Japonica Group];jasmonate O-methyltransferase isoform X2 [Oryza sativa Japonica Group]	1.51116
LOC_Os05g16824	LRR receptor-like serine/threonine-protein kinase At1g56130 isoform X1 [Oryza sativa Japonica Group];unnamed protein product [Oryza sativa Japonica Group]	1.92977	LOC_Os08g24310	NA	LRR receptor-like serine/threonine-protein kinase EFR isoform X1 [Oryza sativa Japonica Group]	1.36741
LOC_Os08g38560	LRR receptor-like serine/threonine-protein kinase [Oryza sativa Japonica Group]	6.66325	LOC_Os06g10230	K20718	LRR receptor-like serine/threonine-protein kinase ERECTA [Oryza sativa Japonica Group]	2.06806
LOC_Os08g24310	LRR receptor-like serine/threonine-protein kinase EFR isoform X1 [Oryza sativa Japonica Group]	2.41461	LOC_Os02g53720	K20718	LRR receptor-like serine/threonine-protein kinase ERECTA isoform X1 [Oryza sativa Japonica Group]	1.10519
LOC_Os05g33690	LRR receptor-like serine/threonine-protein kinase ERECTA isoform X2 [Oryza sativa Japonica Group]	9.74823	LOC_Os03g03570	NA	LRR receptor-like serine/threonine-protein kinase At1g12460 [Oryza sativa Japonica Group]	6.91608
LOC_Os10g33130	LRR receptor-like serine/threonine-protein kinase GSO1 [Oryza sativa Japonica Group]	1.27347	LOC_Os06g28480	NA	LRR receptor-like serine/threonine-protein kinase At1g34110 [Oryza sativa Japonica Group]	1.46884
LOC_Os04g58700	LRR receptor-like serine/threonine-protein kinase At1g63430 [Oryza sativa Japonica Group]	2.23461	LOC_Os09g19229	NA	LRR receptor-like serine/threonine-protein kinase At1g51810 [Oryza sativa Japonica Group]	1.10216
LOC_Os02g06910	auxin response factor 6 [Oryza sativa Japonica Group]	1.9618	LOC_Os09g18360	NA	LRR receptor-like serine/threonine-protein kinase At1g51810 isoform X1 [Oryza sativa Japonica Group]	2.19445
LOC_Os04g36054	auxin response factor 9 isoform X3 [Oryza sativa Japonica Group]	1.0753	LOC_Os05g16824	NA	LRR receptor-like serine/threonine-protein kinase At1g56130 isoform X1 [Oryza sativa Japonica Group];unnamed protein product [Oryza sativa Japonica Group]	0.912523
LOC_Os08g41290	auxin-induced in root cultures protein 12 [Oryza sativa Japonica Group]	3.53366	LOC_Os08g10310	NA	LRR receptor-like serine/threonine-protein kinase At1g56140 isoform X1 [Oryza sativa Japonica Group]	2.25711
LOC_Os01g08320	auxin-responsive protein IAA1 [Oryza sativa Japonica Group]	1.04418	LOC_Os04g58700	NA	LRR receptor-like serine/threonine-protein kinase At1g63430 [Oryza sativa Japonica Group]	1.39247
LOC_Os01g09450	auxin-responsive protein IAA2 [Oryza sativa Japonica Group]	1.55145	LOC_Os07g40630	K13415	LRR receptor-like serine/threonine-protein kinase At1g74360 [Oryza sativa Japonica Group]	1.16915
LOC_Os06g39590	auxin-responsive protein IAA23 [Oryza sativa Japonica Group]	2.20138	LOC_Os09g02250	NA	LRR receptor-like serine/threonine-protein kinase At4g37250 [Oryza sativa Japonica Group]	1.57531
LOC_Os09g37394	auxin-responsive protein SAUR36-like [Oryza sativa Japonica Group]	5.28446	LOC_Os06g43170	NA	LRR receptor-like serine/threonine-protein kinase At4g37250 [Oryza sativa Japonica Group]	1.07687
LOC_Os09g37480	auxin-responsive protein SAUR36-like [Oryza sativa Japonica Group]	2.8371	LOC_Os03g21730	NA	LRR receptor-like serine/threonine-protein kinase IRK [Oryza sativa Japonica Group]	8.21939
LOC_Os12g41600	auxin-responsive protein SAUR77 isoform X2 [Oryza sativa Japonica Group]	10.7561	LOC_Os05g33690	NA	LRR receptor-like serine/threonine-protein kinase ERECTA isoform X2 [Oryza sativa Japonica Group]	10.8492
			LOC_Os06g48950	K14486	auxin response factor 19 [Oryza sativa Japonica Group]	0.965768
			LOC_Os02g06910	K14486	auxin response factor 6 [Oryza sativa Japonica Group]	0.970369
			LOC_Os01g63770	K13946	auxin transporter-like protein 1 [Oryza sativa Japonica Group];Os01g0856500, partial [Oryza sativa Japonica Group]	0.977179
			LOC_Os08g41290	NA	auxin-induced in root cultures protein 12 [Oryza sativa Japonica Group]	3.11645
			LOC_Os03g43410	K14484	auxin-responsive protein IAA12 [Oryza sativa Japonica Group]	1.45871
			LOC_Os03g58350	K14484	auxin-responsive protein IAA14 [Oryza sativa Japonica Group]	8.20214
			LOC_Os06g07040	K14484	auxin-responsive protein IAA20 [Oryza sativa Japonica Group]	9.66832
			LOC_Os09g35870	K14484	auxin-responsive protein IAA26 [Oryza sativa Japonica Group]	9.12423
			LOC_Os11g11410	K14484	auxin-responsive protein IAA27-like [Oryza sativa Japonica Group]	6.74503
			LOC_Os02g13520	K14484	auxin-responsive protein IAA7 [Oryza sativa Japonica Group]	1.37649
			LOC_Os07g29310	NA	auxin-responsive protein SAUR20 [Oryza sativa Japonica Group]	1.66398
			LOC_Os09g37470	K14488	auxin-responsive protein SAUR36-like [Oryza sativa Japonica Group]	9.01839
			LOC_Os09g37394	K14488	auxin-responsive protein SAUR36-like [Oryza sativa Japonica Group]	1.21034
			LOC_Os04g43740	K14488	auxin-responsive protein SAUR50 [Oryza sativa Japonica Group]	1.71194
			LOC_Os02g24700	K14488	auxin-responsive protein SAUR50 [Oryza sativa Japonica Group]	0.952802
			LOC_Os12g43110	K14488	auxin-responsive protein SAUR71 [Oryza sativa Japonica Group]	2.56146
			LOC_Os01g56240	K14488	auxin-responsive protein SAUR71 [Oryza sativa Japonica Group]	1.46805
			LOC_Os08g35110	K07441	auxin-responsive protein SAUR76 [Oryza sativa Japonica Group]	2.14264
