# Supplementary material for: Comprehensive Transcriptomic Analysis Reveals Defense-Related Genes and Pathways of Rice Plants in Response to Fall Armyworm (Spodoptera frugiperda) Infestation
Source: Plants (Basel). 2024 Oct 15;13(20):2879. doi: 10.3390/plants13202879 (PMC11510987; doi:10.3390/plants13202879)
Supplement: Supplementary file 1 [file plants-13-02879-s001.zip › Table S2.xlsx]

## Sheet: Transcriptional regulation
Rive-1h vs control				Rive-12h vs control
Transcriptional regulation				Transcriptional regulation
gene_name	KO_ENTRY	Description	log2(fc)	gene_name	KO_ENTRY	Description	log2(fc)
LOC_Os07g05420	K12930	anthocyanidin 3-O-glucosyltransferase [Oryza sativa Japonica Group]	7.29211	LOC_Os07g41070	NA	anthocyanidin reductase [Oryza sativa Japonica Group]	12.7301
LOC_Os07g32060	NA	anthocyanidin 3-O-glucosyltransferase 2 [Oryza sativa Japonica Group]	2.4275	LOC_Os07g41060	K13082	anthocyanidin reductase [Oryza sativa Japonica Group]	3.408
LOC_Os01g53370	K12938	anthocyanidin 5,3-O-glucosyltransferase [Oryza sativa Japonica Group]	4.47754	LOC_Os07g41070	NA	anthocyanidin reductase [Oryza sativa Japonica Group]	12.7301
LOC_Os01g53330	K12938	anthocyanidin 5,3-O-glucosyltransferase [Oryza sativa Japonica Group]	2.14618	LOC_Os07g41060	K13082	anthocyanidin reductase [Oryza sativa Japonica Group]	3.408
LOC_Os04g53810	K08695	anthocyanidin reductase ((2S)-flavan-3-ol-forming) [Oryza sativa Japonica Group]	1.43024	LOC_Os07g40986	K13082	anthocyanidin reductase isoform X2 [Oryza sativa Japonica Group]	3.41354
LOC_Os06g10350	NA	anthocyanin regulatory C1 protein [Oryza sativa Japonica Group]	1.95732	LOC_Os06g46920	K13082	anthocyanidin reductase isoform X4 [Oryza sativa Japonica Group]	0.912903
LOC_Os01g60640	NA	WRKY transcription factor 30 [Oryza sativa Japonica Group]	6.80288	LOC_Os07g40986	K13082	anthocyanidin reductase isoform X2 [Oryza sativa Japonica Group]	3.41354
LOC_Os11g02540	K18835	WRKY transcription factor 33 [Oryza sativa Japonica Group]	16.969	LOC_Os11g26950	K22772	anthocyanidin 3-O-glucosyltransferase [Oryza sativa Japonica Group]	9.93564
LOC_Os01g60600	K13426	WRKY transcription factor 4 [Oryza sativa Japonica Group]	8.11839	LOC_Os07g05420	K12930	anthocyanidin 3-O-glucosyltransferase [Oryza sativa Japonica Group]	3.40777
LOC_Os12g02440	NA	WRKY transcription factor 46 isoform X4 [Oryza sativa Japonica Group];probable WRKY transcription factor 46 isoform X3 [Oryza sativa Japonica Group];probable WRKY transcription factor 67 [Oryza sativa Japonica Group];Os12g0116600, partial [Oryza sativa Japonica Group]	1.41729	LOC_Os06g09240	K12930	anthocyanidin 3-O-glucosyltransferase [Oryza sativa Japonica Group]	0.832803
LOC_Os11g02530	K18835	WRKY transcription factor 54 [Oryza sativa Japonica Group]	1.89472	LOC_Os05g45180	NA	anthocyanidin 5,3-O-glucosyltransferase [Oryza sativa Japonica Group]	4.06654
LOC_Os11g02520	K18834	WRKY transcription factor 67 [Oryza sativa Japonica Group]	3.23454	LOC_Os01g53430	NA	anthocyanidin 5,3-O-glucosyltransferase [Oryza sativa Japonica Group]	1.45593
LOC_Os12g02450	K18835	WRKY transcription factor 70 [Oryza sativa Japonica Group]	3.23718	LOC_Os10g07970	NA	Anthocyanidin 5,3-O-glucosyltransferase, putative, expressed [Oryza sativa Japonica Group]	2.62167
LOC_Os11g02470	K18835	WRKY transcription factor 70 [Oryza sativa Japonica Group]	4.33331	LOC_Os04g53800	K08695	anthocyanidin reductase ((2S)-flavan-3-ol-forming) [Oryza sativa Japonica Group]	4.75255
LOC_Os04g52090	NA	ethylene-responsive transcription factor 11 [Oryza sativa Japonica Group]	2.64238	LOC_Os04g53810	K08695	anthocyanidin reductase ((2S)-flavan-3-ol-forming) [Oryza sativa Japonica Group]	3.65382
LOC_Os05g41760	K03021	ethylene-responsive transcription factor 12 [Oryza sativa Japonica Group]	2.40379	LOC_Os04g53780	K08695	anthocyanidin reductase ((2S)-flavan-3-ol-forming) isoform X1 [Oryza sativa Japonica Group]	1.5332
LOC_Os03g64260	K14516	ethylene-responsive transcription factor 15 [Oryza sativa Japonica Group]	13.27	LOC_Os06g05320	K13065	anthocyanin 5-aromatic acyltransferase [Oryza sativa Japonica Group]	1.18621
LOC_Os07g22730	K14516	ethylene-responsive transcription factor 15 [Oryza sativa Japonica Group]	3.66338	LOC_Os06g46920	K13082	anthocyanidin reductase isoform X4 [Oryza sativa Japonica Group]	0.912903
LOC_Os05g41780	NA	ethylene-responsive transcription factor 4 [Oryza sativa Japonica Group]	2.43919	LOC_Os02g43560	K13424	WRKY transcription factor 12 [Oryza sativa Japonica Group]	4.28846
LOC_Os05g36100	K12900	ethylene-responsive transcription factor ABR1 [Oryza sativa Japonica Group]	11.4672	LOC_Os01g60640	NA	WRKY transcription factor 30 [Oryza sativa Japonica Group]	5.63689
LOC_Os02g54050	NA	ethylene-responsive transcription factor ERF018 [Oryza sativa Japonica Group]	13.9861	LOC_Os11g02540	K18835	WRKY transcription factor 33 [Oryza sativa Japonica Group]	16.9394
LOC_Os05g49700	NA	ethylene-responsive transcription factor ERF061 [Oryza sativa Japonica Group]	1.70712	LOC_Os01g60600	K13426	WRKY transcription factor 4 [Oryza sativa Japonica Group]	6.85419
LOC_Os05g29810	NA	ethylene-responsive transcription factor ERF071 [Oryza sativa Japonica Group]	12.8909	LOC_Os05g46020	K18835	WRKY transcription factor 50 [Oryza sativa Japonica Group]	1.56875
LOC_Os03g08490	NA	ethylene-responsive transcription factor ERF073 [Oryza sativa Japonica Group]	2.57708	LOC_Os01g09100	K13424	WRKY transcription factor 50 [Oryza sativa Japonica Group]	1.46388
LOC_Os08g36920	NA	ethylene-responsive transcription factor ERF109 [Oryza sativa Japonica Group]	7.75373	LOC_Os11g02530	K18835	WRKY transcription factor 54 [Oryza sativa Japonica Group]	1.4502
LOC_Os09g28440	NA	ethylene-responsive transcription factor ERF109 [Oryza sativa Japonica Group]	6.85826	LOC_Os05g40070	K18835	WRKY transcription factor 63 [Oryza sativa Japonica Group]	10.9385
LOC_Os02g52670	NA	ethylene-responsive transcription factor ERF109 [Oryza sativa Japonica Group]	2.37977	LOC_Os11g02520	K18834	WRKY transcription factor 67 [Oryza sativa Japonica Group]	3.50435
LOC_Os02g32140	K12900	ethylene-responsive transcription factor ERF110 [Oryza sativa Japonica Group]	1.83282	LOC_Os12g02440	NA	WRKY transcription factor 67 [Oryza sativa Japonica Group];probable WRKY transcription factor 46 isoform X4 [Oryza sativa Japonica Group];probable WRKY transcription factor 46 isoform X3 [Oryza sativa Japonica Group];Os12g0116600, partial [Oryza sativa Japonica Group]	1.21851
LOC_Os02g29550	NA	ethylene-responsive transcription factor-like protein At4g13040 [Oryza sativa Japonica Group]	1.52816	LOC_Os12g02450	K18835	WRKY transcription factor 70 [Oryza sativa Japonica Group]	4.24868
LOC_Os03g09170	NA	ethylene-responsive transcription factor RAP2-13 [Oryza sativa Japonica Group]	8.3133	LOC_Os11g02470	K18835	WRKY transcription factor 70 [Oryza sativa Japonica Group]	3.32042
LOC_Os06g11860	NA	ethylene-responsive transcription factor RAP2-13 [Oryza sativa Japonica Group]	2.60848	LOC_Os05g09020	K18835	WRKY transcription factor 50 [Oryza sativa Japonica Group]	0.848048
LOC_Os02g43940	NA	ethylene-responsive transcription factor TINY [Oryza sativa Japonica Group]	2.40199	LOC_Os05g25770	K13425	WRKY transcription factor 70 [Oryza sativa Japonica Group]	1.80883
LOC_Os02g06960	NA	zinc finger CCCH domain-containing protein 18 [Oryza sativa Japonica Group]	9.70625	LOC_Os04g52090	NA	ethylene-responsive transcription factor 11 [Oryza sativa Japonica Group]	1.82927
LOC_Os05g08400	NA	zinc finger CCCH domain-containing protein 34 [Oryza sativa Japonica Group]	1.18068	LOC_Os05g41760	K03021	ethylene-responsive transcription factor 12 [Oryza sativa Japonica Group]	1.57671
LOC_Os06g45730	NA	zinc finger POZ domain protein-like [Oryza sativa Japonica Group]	7.47492	LOC_Os03g64260	K14516	ethylene-responsive transcription factor 15 [Oryza sativa Japonica Group]	11.2407
LOC_Os03g41390	NA	zinc finger protein 1 [Oryza sativa Japonica Group]	1.18033	LOC_Os05g41780	NA	ethylene-responsive transcription factor 4 [Oryza sativa Japonica Group]	2.26382
LOC_Os03g32230	NA	zinc finger protein 36-like [Oryza sativa Japonica Group]	2.1706	LOC_Os05g36100	K12900	ethylene-responsive transcription factor ABR1 [Oryza sativa Japonica Group]	8.44879
LOC_Os09g25440	NA	zinc finger protein 385D isoform X1 [Oryza sativa Japonica Group]	2.85014	LOC_Os02g55380	NA	ethylene-responsive transcription factor ERF003 [Oryza sativa Japonica Group]	7.1631
LOC_Os06g40960	NA	zinc finger protein WIP2 [Oryza sativa Japonica Group]	1.7078	LOC_Os08g41030	NA	ethylene-responsive transcription factor ERF015 [Oryza sativa Japonica Group]	8.48702
LOC_Os03g60570	NA	zinc finger protein ZAT12 [Oryza sativa Japonica Group]	2.15179	LOC_Os02g54050	NA	ethylene-responsive transcription factor ERF018 [Oryza sativa Japonica Group]	11.4899
LOC_Os10g40660	NA	zinc finger protein ZAT4 [Oryza sativa Japonica Group]	7.86384	LOC_Os02g45420	NA	ethylene-responsive transcription factor ERF027 [Oryza sativa Japonica Group]	10.4397
LOC_Os11g47630	NA	zinc finger protein ZAT8 [Oryza sativa Japonica Group]	1.9846	LOC_Os10g41130	NA	ethylene-responsive transcription factor ERF038 [Oryza sativa Japonica Group]	3.53713
LOC_Os09g25430	NA	zinc finger RNA-binding protein [Oryza sativa Japonica Group]	4.01053	LOC_Os04g46400	NA	ethylene-responsive transcription factor ERF038 [Oryza sativa Japonica Group]	1.72966
LOC_Os10g28330	K12309	Zinc finger, C2H2 type family protein [Oryza sativa Japonica Group]	0.996771	LOC_Os02g43970	NA	ethylene-responsive transcription factor ERF039 [Oryza sativa Japonica Group]	1.46161
LOC_Os12g38040	NA	Zinc knuckle family protein, expressed [Oryza sativa Japonica Group]	1.21937	LOC_Os02g42585	NA	ethylene-responsive transcription factor ERF054 [Oryza sativa Japonica Group]	0.86857
LOC_Os08g42170	NA	zinc transporter 1 [Oryza sativa Japonica Group]	2.51239	LOC_Os05g49700	NA	ethylene-responsive transcription factor ERF061 [Oryza sativa Japonica Group]	1.18043
LOC_Os01g74110	NA	zinc transporter 1 [Oryza sativa Japonica Group]	1.29251	LOC_Os05g29810	NA	ethylene-responsive transcription factor ERF071 [Oryza sativa Japonica Group]	10.0822
LOC_Os03g50920	NA	zinc-finger homeodomain protein 11 [Oryza sativa Japonica Group]	7.97699	LOC_Os03g08490	NA	ethylene-responsive transcription factor ERF073 [Oryza sativa Japonica Group]	1.47098
LOC_Os03g26210	NA	BHLH062-like [Oryza sativa Japonica Group]	1.22506	LOC_Os08g36920	NA	ethylene-responsive transcription factor ERF109 [Oryza sativa Japonica Group]	6.97663
LOC_Os02g45010	NA	bHLH110 [Oryza sativa Japonica Group]	3.9856	LOC_Os09g28440	NA	ethylene-responsive transcription factor ERF109 [Oryza sativa Japonica Group]	5.19211
LOC_Os04g53990	NA	bHLH112 [Oryza sativa Japonica Group]	3.002	LOC_Os02g52670	NA	ethylene-responsive transcription factor ERF109 [Oryza sativa Japonica Group]	3.2393
LOC_Os01g50940	K13422	bHLH13 [Oryza sativa Japonica Group]	6.11768	LOC_Os02g32140	K12900	ethylene-responsive transcription factor ERF110 [Oryza sativa Japonica Group]	1.28899
LOC_Os03g19780	NA	bHLH148 [Oryza sativa Japonica Group]	4.30137	LOC_Os03g09170	NA	ethylene-responsive transcription factor RAP2-13 [Oryza sativa Japonica Group]	6.19002
LOC_Os03g53020	NA	BHLH148 [Oryza sativa Japonica Group]	2.10737	LOC_Os06g11860	NA	ethylene-responsive transcription factor RAP2-13 [Oryza sativa Japonica Group]	1.5861
LOC_Os04g41570	NA	bHLH153 [Oryza sativa Japonica Group]	1.58517	LOC_Os07g47790	NA	ethylene-responsive transcription factor RAP2-3 [Oryza sativa Japonica Group]	10.1906
LOC_Os08g33590	NA	bHLH30 [Oryza sativa Japonica Group]	2.11291	LOC_Os02g43940	NA	ethylene-responsive transcription factor TINY [Oryza sativa Japonica Group]	0.839426
LOC_Os09g24490	NA	bHLH30 [Oryza sativa Japonica Group]	1.69518	LOC_Os08g39450	NA	zinc finger A20 and AN1 domain-containing stress-associated protein 11 [Oryza sativa Japonica Group]	0.819153
LOC_Os04g23550	NA	bHLH35 [Oryza sativa Japonica Group]	9.17172	LOC_Os02g32840	NA	zinc finger A20 and AN1 domain-containing stress-associated protein 5 [Oryza sativa Japonica Group]	1.49611
LOC_Os06g50900	K16190	bHLH93 [Oryza sativa Japonica Group]	5.58347	LOC_Os01g53650	NA	zinc finger CCCH domain-containing protein 10 [Oryza sativa Japonica Group]	10.7127
LOC_Os10g23050	NA	bHLH96 [Oryza sativa Japonica Group]	4.3913	LOC_Os02g06960	NA	zinc finger CCCH domain-containing protein 18 [Oryza sativa Japonica Group]	7.83019
LOC_Os02g46680	K05658	ABC transporter B family member 2 [Oryza sativa Japonica Group]	11.2887	LOC_Os02g54100	NA	zinc finger CCCH domain-containing protein 18 [Oryza sativa Japonica Group]	1.3045
LOC_Os06g06440	K05666	ABC transporter C family member 10 [Oryza sativa Japonica Group]	1.61658	LOC_Os03g05210	K10260	zinc finger CCCH domain-containing protein 48 [Oryza sativa Japonica Group]	1.46932
LOC_Os03g04920	K05666	ABC transporter C family member 13 [Oryza sativa Japonica Group]	1.45855	LOC_Os02g08510	NA	zinc finger protein 1 [Oryza sativa Japonica Group]	6.06781
LOC_Os01g25386	K05665	ABC transporter C family member 4 [Oryza sativa Japonica Group]	1.47842	LOC_Os03g41390	NA	zinc finger protein 1 [Oryza sativa Japonica Group]	1.16532
LOC_Os05g02890	K05681	ABC transporter G family member 16 [Oryza sativa Japonica Group]	1.62866	LOC_Os03g55540	NA	zinc finger protein 1 [Oryza sativa Japonica Group]	0.994482
LOC_Os03g20170	K12608	ABC transporter I family member 20 isoform X1 [Oryza sativa Japonica Group]	2.02714	LOC_Os09g26210	NA	zinc finger protein 2 [Oryza sativa Japonica Group]	3.03567
LOC_Os11g07600	K05681	ABC transporter protein, putative [Oryza sativa Japonica Group]	2.85939	LOC_Os03g32230	NA	zinc finger protein 36-like [Oryza sativa Japonica Group]	2.74301
LOC_Os11g05700	K05666	ABC transporter, putative [Oryza sativa Japonica Group]	3.26788	LOC_Os03g13600	NA	zinc finger protein 7 [Oryza sativa Japonica Group]	0.94595
				LOC_Os02g53530	NA	zinc finger protein 8 [Oryza sativa Japonica Group]	1.65638
				LOC_Os09g33550	K12135	zinc finger protein CONSTANS-LIKE 14 [Oryza sativa Japonica Group]	0.896493
				LOC_Os08g42440	NA	zinc finger protein CONSTANS-LIKE 14 [Oryza sativa Japonica Group]	0.872638
				LOC_Os06g19444	K12135	zinc finger protein CONSTANS-LIKE 9 isoform X1 [Oryza sativa Japonica Group];zinc finger protein CONSTANS-LIKE 9 isoform X2 [Oryza sativa Japonica Group]	1.05095
				LOC_Os02g49230	NA	zinc finger protein CONSTANS-LIKE 9 isoform X3 [Oryza sativa Japonica Group]	1.04768
				LOC_Os03g57240	NA	zinc finger protein GIS3 [Oryza sativa Japonica Group]	0.811102
				LOC_Os06g16370	K12135	zinc finger protein HD1 [Oryza sativa Japonica Group]	1.21522
				LOC_Os01g14010	K12309	zinc finger protein NUTCRACKER [Oryza sativa Japonica Group]	8.12421
				LOC_Os09g10980	NA	zinc finger protein WIP2 [Oryza sativa Japonica Group]	7.14354
				LOC_Os03g60570	NA	zinc finger protein ZAT12 [Oryza sativa Japonica Group]	3.0934
				LOC_Os03g60560	NA	zinc finger protein ZAT12 [Oryza sativa Japonica Group]	1.04559
				LOC_Os05g02390	NA	zinc finger protein ZAT12 [Oryza sativa Japonica Group]	0.868067
				LOC_Os01g37460	NA	zinc finger Ran-binding domain-containing protein 2 [Oryza sativa Japonica Group]	5.00999
				LOC_Os09g25430	NA	zinc finger RNA-binding protein [Oryza sativa Japonica Group]	5.20394
				LOC_Os12g02210	NA	Zinc finger, C3HC4 type family protein, expressed [Oryza sativa Japonica Group]	2.50593
				LOC_Os01g74110	NA	zinc transporter 1 [Oryza sativa Japonica Group]	1.58013
				LOC_Os08g42170	NA	zinc transporter 1 [Oryza sativa Japonica Group]	1.06982
				LOC_Os06g37010	NA	zinc transporter 10 isoform X2 [Oryza sativa Japonica Group]	1.26018
				LOC_Os09g29130	NA	zinc-finger homeodomain protein 1 [Oryza sativa Japonica Group]	0.929926
				LOC_Os09g32510	NA	BHLH089-like [Oryza sativa Japonica Group]	1.88589
				LOC_Os08g41320	NA	BHLH094-like [Oryza sativa Japonica Group]	3.01861
				LOC_Os03g59670	NA	bHLH106 [Oryza sativa Japonica Group]	1.36968
				LOC_Os02g45010	NA	bHLH110 [Oryza sativa Japonica Group]	2.19282
				LOC_Os04g53990	NA	bHLH112 [Oryza sativa Japonica Group]	1.92418
				LOC_Os03g55220	NA	bHLH113 [Oryza sativa Japonica Group]	2.27556
				LOC_Os01g50940	K13422	bHLH13 [Oryza sativa Japonica Group]	4.85129
				LOC_Os09g33580	NA	bHLH137 [Oryza sativa Japonica Group]	7.34184
				LOC_Os03g39432	NA	bHLH144 [Oryza sativa Japonica Group]	3.88784
				LOC_Os02g21090	NA	bHLH144 [Oryza sativa Japonica Group]	1.15662
				LOC_Os03g19780	NA	bHLH148 [Oryza sativa Japonica Group]	4.05215
				LOC_Os03g53020	NA	BHLH148 [Oryza sativa Japonica Group]	1.74337
				LOC_Os07g48900	NA	bHLH149 [Oryza sativa Japonica Group]	5.83313
				LOC_Os04g41570	NA	bHLH153 [Oryza sativa Japonica Group]	2.30733
				LOC_Os01g01840	NA	bHLH167 isoform X2 [Oryza sativa Japonica Group]	12.9278
				LOC_Os03g51580	K13422	bHLH18 [Oryza sativa Japonica Group]	1.02394
				LOC_Os08g33590	NA	bHLH30 [Oryza sativa Japonica Group]	1.45061
				LOC_Os09g24490	NA	bHLH30 [Oryza sativa Japonica Group]	1.19113
				LOC_Os04g23550	NA	bHLH35 [Oryza sativa Japonica Group]	7.44446
				LOC_Os06g50900	K16190	bHLH93 [Oryza sativa Japonica Group]	1.35834
				LOC_Os03g08930	NA	bHLH96 [Oryza sativa Japonica Group]	8.41542
				LOC_Os10g23050	NA	bHLH96 [Oryza sativa Japonica Group]	2.68311
				LOC_Os08g37730	NA	bHLH96 [Oryza sativa Japonica Group]	2.86548
				LOC_Os07g37210	NA	myb [Oryza sativa Japonica Group]	0.14631
				LOC_Os12g03150	NA	myb-related protein 306 [Oryza sativa Japonica Group]	0.299582
				LOC_Os12g07640	NA	myb-related protein 308 [Oryza sativa Japonica Group]	0.410126
				LOC_Os09g36730	NA	myb-related protein Hv1-like [Oryza sativa Japonica Group]	0.00112877
				LOC_Os05g46610	NA	myb-related protein Hv33 [Oryza sativa Japonica Group]	2.24704e-05
				LOC_Os07g44090	NA	myb-related protein Hv33 [Oryza sativa Japonica Group]	0.0625608
				LOC_Os01g50720	NA	myb-related protein Hv33 [Oryza sativa Japonica Group]	0.0810873
				LOC_Os01g19970	NA	myb-related protein P [Oryza sativa Japonica Group]	0.000288095
				LOC_Os04g50770	NA	myb-related protein Zm1 [Oryza sativa Japonica Group]	0.10434
