# Supplementary material for: Comprehensive Transcriptomic Analysis Reveals Defense-Related Genes and Pathways of Rice Plants in Response to Fall Armyworm (Spodoptera frugiperda) Infestation
Source: Plants (Basel). 2024 Oct 15;13(20):2879. doi: 10.3390/plants13202879 (PMC11510987; doi:10.3390/plants13202879)
Supplement: Supplementary file 1 [file plants-13-02879-s001.zip › Table S3.xlsx]

## Sheet: Secondary metabolism   
Rive-1h vs control				Rive-12h vs control
Secondary metabolism				Secondary metabolism
gene_name	KO_ENTRY	Description	log2(fc)	gene_name	KO_ENTRY	Description	log2(fc)
LOC_Os11g32650	K00660	chalcone synthase 1 [Oryza sativa Japonica Group]	6.4336	LOC_Os04g56700	K00475	flavanone 3-dioxygenase 1-like [Oryza sativa Japonica Group]	2.87952
LOC_Os08g15322	K02707	cytochrome b559 alpha chain (chloroplast) [Oryza sativa Indica Group]	1.98024	LOC_Os03g03034	K05278;K00475;K06892	flavanone 3-dioxygenase 2-like [Oryza sativa Japonica Group];oxidoreductase, 2OG-Fe oxygenase family protein, expressed [Oryza sativa Japonica Group];Putative flavanone 3-hydroxylase [Oryza sativa Japonica Group]	4.65713
LOC_Os08g41280	NA	cytochrome b561 and DOMON domain-containing protein At4g12980 [Oryza sativa Japonica Group]	2.54814	LOC_Os09g39720	K06892	flavanone 3-dioxygenase 3-like [Oryza sativa Japonica Group]	5.75649
LOC_Os01g66180	NA	cytochrome c-like [Oryza sativa Japonica Group]	1.87763	LOC_Os04g57160	K05278	flavanone 3-dioxygenase 3-like [Oryza sativa Japonica Group]	1.80314
LOC_Os12g39310	NA	cytochrome P450 [Oryza sativa Japonica Group]	15.7637	LOC_Os09g26940	K20623	flavonoid 3'-monooxygenase [Oryza sativa Japonica Group]	7.31844
LOC_Os07g23710	NA	cytochrome P450 709B1 [Oryza sativa Japonica Group]	12.0059	LOC_Os10g17260	K05280	flavonoid 3'-monooxygenase CYP75B3-like [Oryza sativa Japonica Group]	1.96958
LOC_Os05g43910	NA	cytochrome P450 71A1 [Oryza sativa Japonica Group]	4.60701	LOC_Os11g27370	K22772	Flavonol 3-O-glucosyltransferase, putative, expressed [Oryza sativa Japonica Group]	2.42171
LOC_Os01g12760	NA	cytochrome P450 71A1 [Oryza sativa Japonica Group]	2.94718	LOC_Os02g52840	K05278	flavonol synthase/flavanone 3-hydroxylase [Oryza sativa Japonica Group]	11.0811
LOC_Os09g26960	K20623	cytochrome P450 71A1 [Oryza sativa Japonica Group]	1.74592	LOC_Os08g15322	K02707	cytochrome b559 alpha chain (chloroplast) [Oryza sativa Indica Group]	1.412
LOC_Os01g12770	NA	cytochrome P450 71A1 [Oryza sativa Japonica Group]	1.08776	LOC_Os04g41810	NA	cytochrome b561 and DOMON domain-containing protein At3g07570 [Oryza sativa Japonica Group]	1.20228
LOC_Os03g40540	K09590	cytochrome P450 85A1 [Oryza sativa Japonica Group]	2.12552	LOC_Os03g09900	NA	cytochrome b561 and DOMON domain-containing protein At3g25290 [Oryza sativa Japonica Group]	0.861207
LOC_Os06g01250	NA	cytochrome P450 93G2-like [Oryza sativa Japonica Group]	4.30082	LOC_Os05g48270	NA	cytochrome b561 and DOMON domain-containing protein At3g61750 [Oryza sativa Japonica Group]	3.98081
LOC_Os12g25660	NA	cytochrome P450 94B3 [Oryza sativa Japonica Group]	7.52937	LOC_Os08g41280	NA	cytochrome b561 and DOMON domain-containing protein At4g12980 [Oryza sativa Japonica Group]	1.118
LOC_Os01g59020	K20769	cytochrome P450 94B3 [Oryza sativa Japonica Group]	1.50607	LOC_Os03g09880	NA	cytochrome b561 and DOMON domain-containing protein At5g35735 [Oryza sativa Japonica Group]	2.06041
LOC_Os01g72260	K20769	cytochrome P450 94B3 [Oryza sativa Japonica Group]	1.39291	LOC_Os05g49040	NA	cytochrome b561 domain-containing protein At2g30890 [Oryza sativa Japonica Group]	2.5099
LOC_Os11g05380	NA	cytochrome P450 94C1 [Oryza sativa Japonica Group]	6.82007	LOC_Os05g33210	K00419	cytochrome b-c1 complex subunit 9 [Oryza sativa Japonica Group]	0.970614
LOC_Os01g63930	NA	cytochrome P450 94C1 [Oryza sativa Japonica Group]	3.69699	LOC_Os01g66180	NA	cytochrome c-like [Oryza sativa Japonica Group]	1.6849
LOC_Os02g26810	K00487	cytochrome P450 CYP73A100 [Oryza sativa Japonica Group]	15.2102	LOC_Os12g39310	NA	cytochrome P450 [Oryza sativa Japonica Group]	12.6394
LOC_Os04g56700	K00475	flavanone 3-dioxygenase 1-like [Oryza sativa Japonica Group]	4.07048	LOC_Os10g38120	K20495	cytochrome P450 704C1 [Oryza sativa Japonica Group]	1.50374
LOC_Os04g49194	K00475	flavanone 3-dioxygenase 2-like [Oryza sativa Japonica Group]	4.0378	LOC_Os01g11270	K09832	cytochrome P450 710A1 [Oryza sativa Japonica Group]	6.98925
LOC_Os03g03034	K05278;K06892;K00475	flavanone 3-dioxygenase 2-like [Oryza sativa Japonica Group];oxidoreductase, 2OG-Fe oxygenase family protein, expressed [Oryza sativa Japonica Group];Putative flavanone 3-hydroxylase [Oryza sativa Japonica Group]	5.49142	LOC_Os05g40384	NA	cytochrome P450 714D1 [Oryza sativa Japonica Group]	1.311
LOC_Os10g40570	K11816	flavin-containing monooxygenase FMO GS-OX-like 4 [Oryza sativa Japonica Group]	1.83656	LOC_Os09g08990	K20623	cytochrome P450 71A1 [Oryza sativa Japonica Group]	11.4841
LOC_Os10g17260	K05280	flavonoid 3'-monooxygenase CYP75B3-like [Oryza sativa Japonica Group]	4.644	LOC_Os05g43910	NA	cytochrome P450 71A1 [Oryza sativa Japonica Group]	2.23091
LOC_Os12g39620	K14498;K13459	Leucine Rich Repeat family protein, expressed [Oryza sativa Japonica Group];hypothetical protein OsI_38915 [Oryza sativa Indica Group]	1.18848	LOC_Os05g30890	NA	cytochrome P450 72A15 [Oryza sativa Japonica Group]	7.90414
LOC_Os06g49100	NA	leucine-rich repeat extensin-like protein 2 [Oryza sativa Japonica Group]	5.99049	LOC_Os02g11020	K15639	cytochrome P450 734A2 [Oryza sativa Japonica Group]	2.92254
LOC_Os01g08470	NA	leucine-rich repeat extensin-like protein 3 [Oryza sativa Japonica Group]	3.31776	LOC_Os02g36030	K16084	cytochrome P450 76M5 [Oryza sativa Japonica Group]	0.821454
LOC_Os05g08770	NA	leucine-rich repeat extensin-like protein 4 [Oryza sativa Japonica Group]	1.61135	LOC_Os08g39730	NA	cytochrome P450 76M5-like [Oryza sativa Japonica Group]	2.01057
LOC_Os02g04540	NA	leucine-rich repeat extensin-like protein 7 [Oryza sativa Japonica Group]	5.36112	LOC_Os04g33370	NA	cytochrome P450 77A4 [Oryza sativa Japonica Group]	10.4519
LOC_Os01g59440	K13416	leucine-rich repeat protein 1 [Oryza sativa Japonica Group];unknown [Zea mays]	1.30515	LOC_Os04g47250	K15398	cytochrome P450 86A8 [Oryza sativa Japonica Group]	7.14883
LOC_Os01g66760	NA	leucine-rich repeat receptor-like protein kinase At5g48380 [Oryza sativa Japonica Group]	1.6621	LOC_Os11g18570	NA	cytochrome P450 87A3-like [Oryza sativa Japonica Group]	2.11619
LOC_Os11g06780	NA	leucine-rich repeat receptor protein kinase MSP1-like [Oryza sativa Japonica Group]	2.01347	LOC_Os10g05020	NA	cytochrome P450 89A2 [Oryza sativa Japonica Group]	2.94087
LOC_Os05g32660	NA	leucine-rich repeat receptor-like serine/threonine-protein kinase At2g14510 [Oryza sativa Japonica Group]	1.18167	LOC_Os07g26870	NA	cytochrome P450 89A9 [Oryza sativa Japonica Group]	1.57843
LOC_Os06g01934	NA	homeobox protein BEL1 homolog [Oryza sativa Japonica Group]	1.09151	LOC_Os03g12660	K09587	cytochrome P450 90B2 [Oryza sativa Japonica Group]	1.4348
LOC_Os09g20240	NA	homeobox protein Hox-D9 [Oryza sativa Japonica Group]	2.47969	LOC_Os06g41070	NA	cytochrome P450 93A3 [Oryza sativa Japonica Group]	6.81997
LOC_Os03g03164	NA	homeobox protein knotted-1-like 3 [Oryza sativa Japonica Group];HOS66 [Oryza sativa Japonica Group]	11.9639	LOC_Os04g01140	NA	cytochrome P450 93G1-like [Oryza sativa Japonica Group]	1.10717
LOC_Os03g08960	NA	homeobox-leucine zipper protein HOX13 isoform X1 [Oryza sativa Japonica Group]	2.45819	LOC_Os12g25660	NA	cytochrome P450 94B3 [Oryza sativa Japonica Group]	6.08698
LOC_Os04g45810	NA	homeobox-leucine zipper protein HOX22 [Oryza sativa Japonica Group]	3.03029	LOC_Os05g31740	K13407	cytochrome P450 94B3 [Oryza sativa Japonica Group]	1.58285
LOC_Os02g43330	NA	homeobox-leucine zipper protein HOX24 [Oryza sativa Japonica Group]	5.73263	LOC_Os12g04100	K13407	cytochrome P450 94B3 [Oryza sativa Japonica Group]	1.14033
LOC_Os09g21180	NA	homeobox-leucine zipper protein HOX25 [Oryza sativa Japonica Group]	1.21165	LOC_Os11g05380	NA	cytochrome P450 94C1 [Oryza sativa Japonica Group]	5.62165
LOC_Os03g43930	NA	homeobox-leucine zipper protein HOX32 [Oryza sativa Japonica Group]	1.35745	LOC_Os01g63930	NA	cytochrome P450 94C1 [Oryza sativa Japonica Group]	2.48215
LOC_Os07g48020	K00430	peroxidase [Oryza sativa Japonica Group]	1.54772	LOC_Os02g26810	K00487	cytochrome P450 CYP73A100 [Oryza sativa Japonica Group]	11.8166
LOC_Os01g22249	K00430	peroxidase 1 [Oryza sativa Japonica Group]	4.74321	LOC_Os12g09500	NA	Cytochrome P450 family protein, expressed [Oryza sativa Japonica Group]	6.18639
LOC_Os01g22336	K00430	peroxidase 1 isoform X1 [Oryza sativa Japonica Group]	1.50166	LOC_Os10g08540	NA	Cytochrome P450 family protein, expressed [Oryza sativa Japonica Group]	1.64051
LOC_Os01g22352	K00430	peroxidase 1 isoform X2 [Oryza sativa Japonica Group]	3.30183	LOC_Os11g39290	K13457	Leucine Rich Repeat family protein, expressed [Oryza sativa Japonica Group]	1.61208
LOC_Os04g42100	K00430	peroxidase 18 [Oryza sativa Japonica Group]	7.68433	LOC_Os11g35410	NA	Leucine Rich Repeat family protein, expressed [Oryza sativa Japonica Group]	1.10509
LOC_Os11g43980	K00430	peroxidase 1-like [Oryza sativa Japonica Group]	8.99957	LOC_Os06g49100	NA	leucine-rich repeat extensin-like protein 2 [Oryza sativa Japonica Group]	3.18308
LOC_Os07g48030	K00430	peroxidase 2 [Oryza sativa Japonica Group]	9.69273	LOC_Os01g08470	NA	leucine-rich repeat extensin-like protein 3 [Oryza sativa Japonica Group]	2.7365
LOC_Os05g04380	K00430	peroxidase 2 [Oryza sativa Japonica Group]	1.826	LOC_Os03g43650	NA	leucine-rich repeat extensin-like protein 6 [Oryza sativa Japonica Group]	1.4696
LOC_Os07g49360	K00430	peroxidase 21 [Oryza sativa Japonica Group]	1.41977	LOC_Os02g04540	NA	leucine-rich repeat extensin-like protein 7 [Oryza sativa Japonica Group]	3.62814
LOC_Os01g16450	K00430	peroxidase 24 [Oryza sativa Japonica Group]	1.75446	LOC_Os11g12620	NA	leucine-rich repeat receptor-like serine/threonine-protein kinase BAM1 [Oryza sativa Japonica Group]	1.99073
LOC_Os07g48010	K00430	peroxidase 2-like [Oryza sativa Japonica Group]	2.60044	LOC_Os03g11340	NA	probable leucine-rich repeat receptor-like protein kinase At1g35710 [Oryza sativa Japonica Group]	1.14938
LOC_Os04g55740	K00430	peroxidase 4 [Oryza sativa Japonica Group]	9.84485	LOC_Os01g39600	NA	probable leucine-rich repeat receptor-like protein kinase At5g63930 [Oryza sativa Japonica Group]	0.841681
LOC_Os12g02080	K00430	peroxidase 4 [Oryza sativa Japonica Group]	1.01563	LOC_Os11g01620	NA	probable leucine-rich repeat receptor-like protein kinase IMK3 [Oryza sativa Japonica Group];Leucine Rich Repeat family protein, expressed [Oryza sativa Japonica Group]	8.02704
LOC_Os03g05770	K00430	peroxidase 44 [Oryza sativa Japonica Group]	6.48709
LOC_Os08g02110	K00430	peroxidase 47 [Oryza sativa Japonica Group]	1.08201
LOC_Os06g27850	K00430	peroxidase 5 [Oryza sativa Japonica Group]	6.72524
LOC_Os07g02440	K00430	peroxidase 50 [Oryza sativa Japonica Group]	2.29603
LOC_Os02g14430	K00430	peroxidase 70 [Oryza sativa Japonica Group]	3.07976
LOC_Os01g36240	K00430	peroxidase 72 [Oryza sativa Japonica Group]	2.71563
LOC_Os03g13200	K00430	peroxidase A2 [Oryza sativa Japonica Group]	2.82663
LOC_Os03g13210	K00430	peroxidase A2 [Oryza sativa Japonica Group]	1.30777
LOC_Os06g35520	K00430	peroxidase P7 [Oryza sativa Japonica Group]	3.70219
LOC_Os02g14160	K00430	peroxidase P7 [Oryza sativa Japonica Group]	3.57912
