# Supplementary material for: Comprehensive Transcriptomic Analysis Reveals Defense-Related Genes and Pathways of Rice Plants in Response to Fall Armyworm (Spodoptera frugiperda) Infestation
Source: Plants (Basel). 2024 Oct 15;13(20):2879. doi: 10.3390/plants13202879 (PMC11510987; doi:10.3390/plants13202879)
Supplement: Supplementary file 1 [file plants-13-02879-s001.zip › Table S4.xlsx]

## Sheet: Antioxidant
Rive-1h vs control				Rive-12h vs control
Antioxidant and detoxification processes				Antioxidant and detoxification processes
gene_name	KO_ENTRY	Description	log2(fc)	gene_name	KO_ENTRY	Description	log2(fc)
LOC_Os03g18850	NA	pathogenesis-related protein 1 [Oryza sativa Japonica Group]	4.70769	LOC_Os06g14240	K13993	heat shock protein, peroxisomal [Oryza sativa Japonica Group]	0.87229
LOC_Os01g28450	K13449	pathogenesis-related protein 1 [Oryza sativa Japonica Group]	2.47863	LOC_Os02g48140	K13993	heat shock protein [Oryza sativa Japonica Group]	1.61453
LOC_Os07g03458	K13449	pathogenesis-related protein 1 [Oryza sativa Japonica Group]	1.11603	LOC_Os01g04350	K13993	heat shock protein 2 [Oryza sativa Japonica Group]	0.977682
LOC_Os07g03590	K13449	pathogenesis-related protein PRB1-3 [Oryza sativa Japonica Group]	9.11389	LOC_Os02g48110	K09486	heat shock 70 kDa protein 17 [Oryza sativa Japonica Group]	0.893677
LOC_Os07g03467	K13449	pathogenesis-related protein PRB1-3 [Oryza sativa Japonica Group]	9.05479	LOC_Os02g02410	K09490	heat shock 70 kDa protein BIP1 [Oryza sativa Japonica Group]	2.04648
LOC_Os03g12520	K13436	protein kinase At2g41970 [Oryza sativa Japonica Group]	2.7791	LOC_Os03g16880	K03283	heat shock cognate 70 kDa protein [Oryza sativa Japonica Group]	7.95712
LOC_Os02g35760	K13436	protein kinase At2g41970 [Oryza sativa Japonica Group]	1.60723	LOC_Os03g16860	K03283	heat shock cognate 70 kDa protein 2 [Oryza sativa Japonica Group]	1.22083
LOC_Os04g45730	NA	protein kinase At1g33260 [Oryza sativa Japonica Group]	2.55403	LOC_Os12g38180	K03283	Heat shock cognate 70 kDa protein 2, putative, expressed [Oryza sativa Japonica Group]	1.22759
LOC_Os01g47470	NA	protein kinase At2g42960 [Oryza sativa Japonica Group]	1.43457	LOC_Os07g04190	NA	leucine-rich repeat receptor-like serine/threonine-protein kinase BAM1 isoform X1 [Oryza sativa Japonica Group]	1.38006
LOC_Os10g37190	NA	protein kinase At4g10390 [Oryza sativa Japonica Group]	2.5925	LOC_Os04g57490	K00939	cysteine protease 1 [Oryza sativa Japonica Group]	8.08979
LOC_Os03g03280	NA	protein kinase At5g24010 [Oryza sativa Japonica Group]	1.2216	LOC_Os01g73980	NA	cysteine protease XCP2 [Oryza sativa Japonica Group]	7.17732
LOC_Os07g37180	NA	protein kinase abkC [Oryza sativa Japonica Group]	1.24454	LOC_Os03g31510	NA	cysteine proteinase inhibitor 8 [Oryza sativa Japonica Group]	2.24807
LOC_Os02g34430	NA	protein kinase At1g01540 isoform X2 [Oryza sativa Japonica Group]	2.10795	LOC_Os06g36880	K01738	cysteine synthase-like isoform X1 [Oryza sativa Japonica Group]	4.87701
LOC_Os12g38860	NA	protein kinase At1g54610 [Oryza sativa Japonica Group]	2.90657	LOC_Os01g72009	NA	cysteine-rich and transmembrane domain-containing protein WIH1-like [Oryza sativa Japonica Group]	0.930882
LOC_Os02g37880	NA	protein kinase DDB_G0276461 [Oryza sativa Japonica Group]	1.72361	LOC_Os07g35740	NA	cysteine-rich receptor-like protein kinase 10 [Oryza sativa Japonica Group]	8.66149
LOC_Os03g06330	NA	protein kinase PBL16 isoform X2 [Oryza sativa Japonica Group]	2.57911	LOC_Os07g35140	NA	cysteine-rich receptor-like protein kinase 10 [Oryza sativa Japonica Group];receptor-like protein kinase-like [Oryza sativa Japonica Group]	1.22566
LOC_Os09g36320	NA	protein kinase PBL19 [Oryza sativa Japonica Group]	2.56241	LOC_Os05g41370	NA	cysteine-rich receptor-like protein kinase 15 [Oryza sativa Japonica Group]	2.48001
LOC_Os05g41950	K13430	protein kinase PBL7 [Oryza sativa Japonica Group]	3.26932	LOC_Os01g36790	NA	cysteine-rich receptor-like protein kinase 2 [Oryza sativa Japonica Group]	1.53396
LOC_Os07g08750	NA	protein kinase WNK3 [Oryza sativa Japonica Group]	1.18369	LOC_Os04g56430	NA	cysteine-rich receptor-like protein kinase 6 [Oryza sativa Japonica Group]	8.71078
LOC_Os07g39520	NA	protein kinase WNK5 [Oryza sativa Japonica Group]	2.15209	LOC_Os04g25650	NA	cysteine-rich receptor-like protein kinase 6 [Oryza sativa Japonica Group]	4.70243
LOC_Os12g02250	NA	protein kinase WNK8 [Oryza sativa Japonica Group]	1.81246	LOC_Os04g25060	NA	cysteine-rich receptor-like protein kinase 6 [Oryza sativa Japonica Group]	3.54256
LOC_Os11g13860	NA	protein kinase homolog F21B7.1 - Arabidopsis thaliana [Oryza sativa Japonica Group]	1.73145	LOC_Os03g16950	NA	cysteine-rich repeat secretory protein 55 [Oryza sativa Japonica Group]	3.81526
LOC_Os11g40840	NA	protein kinase At3g47110 isoform X2 [Oryza sativa Japonica Group]	4.49072	LOC_Os07g35310	NA	cysteine-rich receptor-like protein kinase 6 [Oryza sativa Japonica Group];Os07g0537500 [Oryza sativa Japonica Group]	2.01783
LOC_Os07g35340	NA	protein kinase At4g00960 [Oryza sativa Japonica Group]	3.51431	LOC_Os07g35370	NA	cysteine-rich receptor-like protein kinase 6 isoform X1 [Oryza sativa Japonica Group]	1.84485
LOC_Os02g48080	NA	protein kinase At4g00960 [Oryza sativa Japonica Group]	1.91754	LOC_Os06g14280	NA	cysteine-rich repeat secretory protein 12 [Oryza sativa Japonica Group]	6.07268
LOC_Os07g35540	NA	protein kinase At4g00960 [Oryza sativa Japonica Group]	1.54599	LOC_Os03g16960	NA	cysteine-rich repeat secretory protein 55 [Oryza sativa Japonica Group]	11.8097
LOC_Os07g35330	NA	protein kinase At4g00960 isoform X1 [Oryza sativa Japonica Group]	2.75163	LOC_Os12g30180	NA	cysteine-rich receptor-like protein kinase 39 [Oryza sativa Japonica Group]	9.43867
LOC_Os08g28710	NA	protein kinase-like protein CCR3 [Oryza sativa Japonica Group]	6.46382	LOC_Os03g40270	K13379	UDP-arabinopyranose mutase 1 [Oryza sativa Japonica Group]	1.08963
LOC_Os05g03620	NA	protein kinase-like protein CCR3 [Oryza sativa Japonica Group]	1.77818	LOC_Os07g41360	K13379	UDP-arabinopyranose mutase 3 [Oryza sativa Japonica Group]	1.22361
LOC_Os12g17090	K13457	disease resistance protein RGA5-like [Oryza sativa Japonica Group]	1.77252	LOC_Os01g73790	K12449	UDP-D-apiose/UDP-D-xylose synthase [Oryza sativa Japonica Group]	1.47666
LOC_Os12g13550	K13457	disease resistance protein RGA5-like [Oryza sativa Japonica Group]	1.55552	LOC_Os06g39260	NA	UDP-galactose/UDP-glucose transporter 3 [Oryza sativa Japonica Group]	2.1539
LOC_Os01g43370	NA	disease resistance protein-like [Oryza sativa Japonica Group]	1.37049	LOC_Os09g15420	K01784	UDP-glucose 4-epimerase 4 [Oryza sativa Japonica Group]	0.815636
LOC_Os11g43140	K13457	disease resistance protein PIK6-NP-like [Oryza sativa Japonica Group]	4.74971	LOC_Os03g55070	K00012	UDP-glucose 6-dehydrogenase 3 [Oryza sativa Japonica Group]	2.17502
LOC_Os08g29809	K13457	disease resistance protein PIK6-NP-like [Oryza sativa Japonica Group]	1.13965	LOC_Os12g25690	K00012	UDP-glucose 6-dehydrogenase 4 [Oryza sativa Japonica Group]	0.908554
LOC_Os11g14380	K13457	disease resistance protein RGA5-like [Oryza sativa Japonica Group]	1.16015	LOC_Os03g59350	NA	UDP-glucose flavonoid 3-O-glucosyltransferase 7 [Oryza sativa Japonica Group]	1.88618
LOC_Os11g45620	NA	disease resistance protein At3g14460 [Oryza sativa Japonica Group]	6.495	LOC_Os06g18140	NA	UDP-glucose:2-hydroxyflavanone C-glucosyltransferase [Oryza sativa Japonica Group]	0.904922
LOC_Os11g44960	NA	disease resistance protein RGA4 [Oryza sativa Japonica Group]	2.45204	LOC_Os04g12960	NA	UDP-glucosyltransferase UGT13248 [Oryza sativa Japonica Group]	2.12989
LOC_Os12g09739	NA	disease resistance RPP13-like protein 1 isoform X1 [Oryza sativa Japonica Group]	1.37042	LOC_Os02g54890	K08679	UDP-glucuronate 4-epimerase 1 [Oryza sativa Japonica Group]	1.75931
LOC_Os07g35140	NA	cysteine-rich receptor-like protein kinase 10 [Oryza sativa Japonica Group];receptor-like protein kinase-like [Oryza sativa Japonica Group]	1.00619	LOC_Os09g32670	K08679	UDP-glucuronate 4-epimerase 6 [Oryza sativa Japonica Group]	2.73611
LOC_Os04g25060	NA	cysteine-rich receptor-like protein kinase 6 [Oryza sativa Japonica Group]	5.50396	LOC_Os01g65780	NA	UDP-glucuronate:xylan alpha-glucuronosyltransferase 1 [Oryza sativa Japonica Group];Os01g0880200, partial [Oryza sativa Japonica Group]	2.27339
LOC_Os04g25650	NA	cysteine-rich receptor-like protein kinase 6 [Oryza sativa Japonica Group]	4.13578	LOC_Os05g35200	NA	UDP-glucuronate:xylan alpha-glucuronosyltransferase 1 [Oryza sativa Japonica Group];Os05g0426400, partial [Oryza sativa Japonica Group]	1.17515
LOC_Os07g35370	NA	cysteine-rich receptor-like protein kinase 6 isoform X1 [Oryza sativa Japonica Group]	2.27518	LOC_Os03g17230	K08678	UDP-glucuronic acid decarboxylase 1 [Oryza sativa Japonica Group]	0.908203
LOC_Os07g35810	NA	cysteine-rich receptor-like protein kinase 10 isoform X2 [Oryza sativa Japonica Group]	1.11558	LOC_Os05g29990	K08678	UDP-glucuronic acid decarboxylase 2 [Oryza sativa Japonica Group]	1.34572
LOC_Os04g56430	NA	cysteine-rich receptor-like protein kinase 6 [Oryza sativa Japonica Group]	7.82845	LOC_Os05g45100	K12938	UDP-glycosyltransferase 13 [Oryza sativa Japonica Group]	0.851007
LOC_Os07g35300	NA	cysteine-rich receptor-like protein kinase 6 [Oryza sativa Japonica Group]	1.73712	LOC_Os04g44240	K22771	UDP-glycosyltransferase 73C7 [Oryza sativa Japonica Group]	1.02617
LOC_Os02g50200	NA	cysteine-rich repeat secretory protein 12 [Oryza sativa Japonica Group]	1.54468	LOC_Os07g13800	K13493	UDP-glycosyltransferase 76C2 [Oryza sativa Japonica Group]	1.00907
LOC_Os03g16960	NA	cysteine-rich repeat secretory protein 55 [Oryza sativa Japonica Group]	10.2818	LOC_Os09g34230	NA	UDP-glycosyltransferase 79-like [Oryza sativa Japonica Group]	2.46404
LOC_Os08g04240	NA	cysteine-rich repeat secretory protein 55 [Oryza sativa Japonica Group]	8.29088	LOC_Os04g12970	NA	UDP-glycosyltransferase 79-like isoform X2 [Oryza sativa Japonica Group]	1.77355
LOC_Os08g04230	NA	cysteine-rich repeat secretory protein 55 [Oryza sativa Japonica Group]	6.47092	LOC_Os06g11720	NA	UDP-glycosyltransferase 85A2 [Oryza sativa Japonica Group]	4.23906
LOC_Os03g16950	NA	cysteine-rich repeat secretory protein 55 [Oryza sativa Japonica Group]	3.45581	LOC_Os04g25800	NA	UDP-glycosyltransferase 85A3 [Oryza sativa Japonica Group]	1.04909
LOC_Os12g05760	K09490	heat shock 70 kDa protein BIP3-like [Oryza sativa Japonica Group]	1.40962	LOC_Os01g59100	NA	UDP-glycosyltransferase 87A1 [Oryza sativa Japonica Group]	0.93101
LOC_Os05g35400	K09490	heat shock 70 kDa protein BIP4 [Oryza sativa Japonica Group]	6.52184	LOC_Os05g45110	K12938	UDP-glycosyltransferase 88F3 [Oryza sativa Japonica Group]	1.69392
LOC_Os03g16880	K03283	heat shock cognate 70 kDa protein [Oryza sativa Japonica Group]	6.30743	LOC_Os06g17260	K22771	UDP-glycosyltransferase 89B2 [Oryza sativa Japonica Group]	6.6343
LOC_Os12g38180	K03283	Heat shock cognate 70 kDa protein 2, putative, expressed [Oryza sativa Japonica Group]	3.23053	LOC_Os09g16030	K22771	UDP-glycosyltransferase 90A1 [Oryza sativa Japonica Group]	9.31319
LOC_Os03g40270	K13379	UDP-arabinopyranose mutase 1 [Oryza sativa Japonica Group]	1.1222	LOC_Os07g10190	NA	UDP-glycosyltransferase 91C1 [Oryza sativa Japonica Group]	3.12028
LOC_Os08g28730	K01784	UDP-glucose 4-epimerase 2 [Oryza sativa Japonica Group]	1.96849	LOC_Os10g03320	NA	UDP-glycosyltransferase 91C1 [Oryza sativa Japonica Group]	1.07393
LOC_Os03g55070	K00012	UDP-glucose 6-dehydrogenase 3 [Oryza sativa Japonica Group]	1.67525	LOC_Os04g20330	K22771	UDP-glycosyltransferase 92A1 isoform X1 [Oryza sativa Japonica Group]	1.41607
LOC_Os06g18140	NA	UDP-glucose:2-hydroxyflavanone C-glucosyltransferase [Oryza sativa Japonica Group]	2.25801	LOC_Os02g41780	NA	UDP-xylose transporter 1 [Oryza sativa Japonica Group]	2.86597
LOC_Os06g18010	NA	UDP-glucose:2-hydroxyflavanone C-glucosyltransferase-like [Oryza sativa Japonica Group]	3.5256	LOC_Os10g33920	NA	UDP-xylose transporter 1 [Oryza sativa Japonica Group]	1.82331
LOC_Os04g12960	NA	UDP-glucosyltransferase UGT13248 [Oryza sativa Japonica Group]	3.09018	LOC_Os11g45620	NA	disease resistance protein At3g14460 [Oryza sativa Japonica Group]	6.19613
LOC_Os02g54890	K08679	UDP-glucuronate 4-epimerase 1 [Oryza sativa Japonica Group]	2.08832	LOC_Os04g25900	NA	disease resistance protein RGA3 [Oryza sativa Japonica Group]	7.85219
LOC_Os09g32670	K08679	UDP-glucuronate 4-epimerase 6 [Oryza sativa Japonica Group]	4.19285	LOC_Os09g13820	NA	disease resistance protein RGA3 isoform X1 [Oryza sativa Japonica Group]	7.51707
LOC_Os01g65780	NA	UDP-glucuronate:xylan alpha-glucuronosyltransferase 1 [Oryza sativa Japonica Group];Os01g0880200, partial [Oryza sativa Japonica Group]	2.87199	LOC_Os11g44960	NA	disease resistance protein RGA4 [Oryza sativa Japonica Group]	1.94883
LOC_Os05g35200	NA	UDP-glucuronate:xylan alpha-glucuronosyltransferase 1 [Oryza sativa Japonica Group];Os05g0426400, partial [Oryza sativa Japonica Group]	1.27387	LOC_Os01g52340	NA	disease resistance protein RGA4 [Oryza sativa Japonica Group]	0.875396
LOC_Os03g17230	K08678	UDP-glucuronic acid decarboxylase 1 [Oryza sativa Japonica Group]	1.73176	LOC_Os08g42670	K13457	disease resistance protein Pik-2-like [Oryza sativa Japonica Group]	5.75038
LOC_Os07g47700	K08678	UDP-glucuronic acid decarboxylase 2 [Oryza sativa Japonica Group]	1.09472	LOC_Os11g43250	K13457	disease resistance protein PIK6-NP-like [Oryza sativa Japonica Group]	1.00276
LOC_Os05g45100	K12938	UDP-glycosyltransferase 13 [Oryza sativa Japonica Group]	2.76798	LOC_Os01g54630	NA	disease resistance protein-like [Oryza sativa Japonica Group]	1.44041
LOC_Os01g08110	K22771	UDP-glycosyltransferase 73C6 [Oryza sativa Japonica Group]	1.09313	LOC_Os04g52090	NA	ethylene-responsive transcription factor 11 [Oryza sativa Japonica Group]	1.82927
LOC_Os05g08480	K22771	UDP-glycosyltransferase 73E1 [Oryza sativa Japonica Group]	3.75668	LOC_Os05g41760	K03021	ethylene-responsive transcription factor 12 [Oryza sativa Japonica Group]	1.57671
LOC_Os02g11640	K22771	UDP-glycosyltransferase 73E1 [Oryza sativa Japonica Group]	2.31855	LOC_Os03g64260	K14516	ethylene-responsive transcription factor 15 [Oryza sativa Japonica Group]	11.2407
LOC_Os09g34230	NA	UDP-glycosyltransferase 79-like [Oryza sativa Japonica Group]	3.3982	LOC_Os05g41780	NA	ethylene-responsive transcription factor 4 [Oryza sativa Japonica Group]	2.26382
LOC_Os04g44354	NA	UDP-glycosyltransferase 82A1 isoform X1 [Oryza sativa Japonica Group];Os04g0525100, partial [Oryza sativa Japonica Group];Os04g0525200 [Oryza sativa Japonica Group]	4.59481	LOC_Os05g36100	K12900	ethylene-responsive transcription factor ABR1 [Oryza sativa Japonica Group]	8.44879
LOC_Os03g55010	K04628	UDP-glycosyltransferase 83A1 [Oryza sativa Japonica Group]	1.34312	LOC_Os02g55380	NA	ethylene-responsive transcription factor ERF003 [Oryza sativa Japonica Group]	7.1631
LOC_Os03g55030	K04628	UDP-glycosyltransferase 83A1-like [Oryza sativa Japonica Group]	1.88147	LOC_Os08g41030	NA	ethylene-responsive transcription factor ERF015 [Oryza sativa Japonica Group]	8.48702
LOC_Os01g59110	NA	UDP-glycosyltransferase 87A2 isoform X2 [Oryza sativa Japonica Group]	1.00714	LOC_Os02g54050	NA	ethylene-responsive transcription factor ERF018 [Oryza sativa Japonica Group]	11.4899
LOC_Os05g45090	K12938	UDP-glycosyltransferase 88F3 [Oryza sativa Japonica Group]	1.39747	LOC_Os02g45420	NA	ethylene-responsive transcription factor ERF027 [Oryza sativa Japonica Group]	10.4397
LOC_Os07g10190	NA	UDP-glycosyltransferase 91C1 [Oryza sativa Japonica Group]	2.96616	LOC_Os10g41130	NA	ethylene-responsive transcription factor ERF038 [Oryza sativa Japonica Group]	3.53713
LOC_Os04g20330	K22771	UDP-glycosyltransferase 92A1 isoform X1 [Oryza sativa Japonica Group]	3.30311	LOC_Os04g46400	NA	ethylene-responsive transcription factor ERF038 [Oryza sativa Japonica Group]	1.72966
				LOC_Os02g43970	NA	ethylene-responsive transcription factor ERF039 [Oryza sativa Japonica Group]	1.46161
				LOC_Os02g42585	NA	ethylene-responsive transcription factor ERF054 [Oryza sativa Japonica Group]	0.86857
				LOC_Os05g49700	NA	ethylene-responsive transcription factor ERF061 [Oryza sativa Japonica Group]	1.18043
				LOC_Os05g29810	NA	ethylene-responsive transcription factor ERF071 [Oryza sativa Japonica Group]	10.0822
				LOC_Os03g08490	NA	ethylene-responsive transcription factor ERF073 [Oryza sativa Japonica Group]	1.47098
				LOC_Os08g36920	NA	ethylene-responsive transcription factor ERF109 [Oryza sativa Japonica Group]	6.97663
				LOC_Os09g28440	NA	ethylene-responsive transcription factor ERF109 [Oryza sativa Japonica Group]	5.19211
				LOC_Os02g52670	NA	ethylene-responsive transcription factor ERF109 [Oryza sativa Japonica Group]	3.2393
				LOC_Os02g32140	K12900	ethylene-responsive transcription factor ERF110 [Oryza sativa Japonica Group]	1.28899
				LOC_Os03g09170	NA	ethylene-responsive transcription factor RAP2-13 [Oryza sativa Japonica Group]	6.19002
				LOC_Os06g11860	NA	ethylene-responsive transcription factor RAP2-13 [Oryza sativa Japonica Group]	1.5861
				LOC_Os07g47790	NA	ethylene-responsive transcription factor RAP2-3 [Oryza sativa Japonica Group]	10.1906
				LOC_Os02g43940	NA	ethylene-responsive transcription factor TINY [Oryza sativa Japonica Group]	0.839426
